# Supplementary material for: Bioremediation Potential of Leaf Endophytic Fungi in Allium ampeloprasum and Brassica oleracea var. capitata
Source: J Fungi (Basel). 2026 Apr 20;12(4):295. doi: 10.3390/jof12040295 (PMC13117999; doi:10.3390/jof12040295)
Supplement: Supplementary file 1 [file jof-12-00295-s001.zip]

Archive with 1 entries (1 files):
- jof-4184293-supplementary.pdf
